# Supplementary material for: The Dietary Inflammatory Index and Sarcopenia in Older Adults in Four Chinese Provinces: A Cross-Sectional Study
Source: Nutrients. 2025 Jan 28;17(3):478. doi: 10.3390/nu17030478 (PMC11820900; doi:10.3390/nu17030478)
Supplement: Supplementary file 1 [file nutrients-17-00478-s001.zip]

Archive with 1 entries (1 files):
- nutrients-3440922-supplementary.pdf
